# Supplementary material for: The COMBREX Project: Design, Methodology, and Initial Results
Source: PLoS Biol. 2013 Aug 27;11(8):e1001638. doi: 10.1371/journal.pbio.1001638 (PMC3754883; doi:10.1371/journal.pbio.1001638)
Supplement: Table S1 — Summary of proteins examined by COMBREX-funded projects. (XLSX) [file pbio.1001638.s005.xlsx]

## Sheet: Table_t6v2.txt
Table S1. Summary of proteins examined experimentally by COMBREX-funded projects.
UniProt Acc.	RefSeq Acc.	LocusTag	OrganismName	ClusterAcc	Cluster_Proteins	BlastHits	DUFs	HumanHomologs	Function Tested	Result
B0VN39	YP_001708422.1	ABSDF3356	Acinetobacter baumannii SDF	CLSK903661	5	5	–	–	Type IV restriction endonuclease AbaSI, hmC-specific	confirmed
F0KGN6	YP_004996989.1	BDGL_002721	Acinetobacter calcoaceticus PHEA-2	–	0	6	–	–	Type IV restriction endonuclease AcaPI, hmC-specific	confirmed
Q9YDP0	NP_147565.2	APE_0875.1	Aeropyrum pernix K1	CLSK811317	3	1773	–	HhH-GPD; EndIII_4Fe-2S	T•G specific glycosylase	no activity observed
A1K2B7	YP_931859.1	azo0355	Azoarcus sp. BH72	CLSK2307911	5	11	–	–	Type IV restriction endonuclease AspBHI, recognizes YSm5CNS	confirmed
–	–	–	Azoarcus sp. BH72	–	0	0	–	–	Restriction endonuclease AspBHII, recognizes RGGWCCY	confirmed
Q73EG5	NP_976721.1	BCE_0393	Bacillus cereus ATCC 10987	CLSK925860	3	426	–	DNA_methylase	DNA methyltransferase M.BceSV	confirmed
Q72ZR4	NP_980897.1	BCE_4604	Bacillus cereus ATCC 10987	CLSK829720	3	9	–	–	Restriction endonuclease BceSII, recognizes GGWCC	confirmed
P25241	NP_977342.1	BCE_1019	Bacillus cereus ATCC 10987	CLSK877962	31	147	–	ResIII; VRR_NUC	Restriction endonuclease BceSI, cleaves CGAAG(24-25/27-28)	confirmed
Q73EI9	NP_976697.1	BCE_0369	Bacillus cereus ATCC 10987	CLSK900064	8	9	–	–	Restriction endonuclease subunit R2.BceSIV, cleaves (7/5)GCAGC(9/11)	confirmed
Q73EJ0	NP_976696.1	BCE_0368	Bacillus cereus ATCC 10987	CLSK900065	8	50	–	–	Restriction endonuclease subunit R1.BceSIV, cleaves (7/5)GCAGC(9/11)	confirmed
Q72WX3	NP_981897.1	BCE_5605	Bacillus cereus ATCC 10987	–	1	5	–	–	Restriction endonuclease BceSIII, cleaves ACGGC(12/14)	confirmed
D5DK08	YP_003598746.1	BMD_3563	Bacillus megaterium DSM 319	–	0	5	–	–	Type IV restriction endonuclease BmeDI, hmC-specific	confirmed
Q02169	NP_390683.1	BSU28050	Bacillus subtilis subsp. subtilis str. 168	PRK00148	82	1080	–	Maf	Maf phosphohydrolase	confirmed
Q5LDN4	YP_211705.1	BF2077	Bacteroides fragilis NCTC 9343	CLSK822567	7	8	–	–	DNA methyltransferase modifying CCGG	no activity observed
Q64UQ9	YP_099304.1	BF2023	Bacteroides fragilis YCH46	CLSK822567	7	8	–	–	DNA methyltransferase modifying CCGG	no activity observed
Q8A8L8	NP_810062.1	BT_1149	Bacteroides thetaiotaomicron VPI-5482	CLSK822567	7	8	–	–	DNA methyltransferase modifying CCGG	no activity observed
A6L7D1	YP_001301217.1	BVU_3992	Bacteroides vulgatus ATCC 8482	CLSK822567	7	8	–	–	DNA methyltransferase modifying CCGG	no activity observed
			Bifidobacterium bifidum PRL2010						Type IV restriction endonuclease	in progress
			Bifidobacterium bifidum S17						Type IV restriction endonuclease	in progress
Q89SE5	NP_769095.1	blr2455	Bradyrhizobium japonicum USDA 110	PRK06498	73	517	–	–	Isocitrate lyase	confirmed
B4EJL0	YP_002234131.1	BCAM1520	Burkholderia cenocepacia J2315	CLSK928591	10	36	–	HNH	Type IV restriction endonuclease BceJMcrA	no activity observed
B4E6M3	YP_002232595.1	BCAL3493	Burkholderia cenocepacia J2315	CLSK900148	33	150	–	ResIII	Restriction endonuclease BceJI (type III RM), recognizes CACAG	no activity observed
B4E6M4	YP_002232596.1	BCAL3494	Burkholderia cenocepacia J2315	CLSK904033	22	362	–	–	DNA methyltransferase M.BceJI (type III RM) modifying CACm6AG	confirmed
B4EK51	YP_002234200.1	BCAM1588	Burkholderia cenocepacia J2315	PRK06498	73	569	–	–	Isocitrate lyase	in progress
B2T552	YP_001895937.1	Bphyt_2314	Burkholderia phytofirmans PsJN	CLSK878064	58	382	–	–	2-nitropropane dioxygenase	in progress
B2T9D7	YP_001890410.1	Bphyt_6745	Burkholderia phytofirmans PsJN	CLSK868522	5	623	–	–	2-nitropropane dioxygenase	in progress
B2TEK6	YP_001887897.1	Bphyt_4144	Burkholderia phytofirmans PsJN	CLSK942171	9	644	–	–	2-nitropropane dioxygenase	in progress
Q9A7F9	NP_420572.1	CC_1764	Caulobacter crescentus CB15	PRK06498	73	635	–	–	Isocitrate lyase	in progress
D5EQ08	YP_003549911.1	Caka_2726	Coraliomargarita akajimensis DSM 45221	–	0	21	–	–	Type IV restriction endonuclease CakORF2727P	no activity observed
			Corynebacterium kroppenstedtii DSM 44385						Restriction endonuclease/methyltransferase	in progress
A3U4K6	YP_003714853.1	CA2559_00420	Croceibacter atlanticus HTCC2559	–	1	12	–	–	Restriction endonuclease CatHI, cleaves CTCTTC(1/4)	confirmed
Q24MI3	YP_521202.1	DSY4969	Desulfitobacterium hafniense Y51	CLSK450859	4	38	–	–	Trimethylamine (TMA):corrinoid methyltransferase	in progress
Q6ALL1	YP_065771.1	DP2035	Desulfotalea psychrophila LSv54	–	1	125	–	–	Type IV restriction endonuclease DpsMrrP	no activity observed
D4IB59	YP_003537162.1	EAM_0061	Erwinia amylovora ATCC 49946	–	0	152	–	–	Type IV restriction endonuclease EamBMcrBCP	no activity observed
B7LJ74	YP_003162564.1	pEC14_71	Escherichia coli	CLSK861783	37	55	–	–	Autotransporter/cell adhesion protein	in progress
Q0TKS4	YP_668356.1	ECP_0424	Escherichia coli 536	CLSK908050	25	130	–	–	Autotransporter/cell adhesion protein	in progress
–	YP_003037476.1	ECBD_3291	Escherichia coli BL21(DE3)	CLSK879658	15	176	–	–	Autotransporter/cell adhesion protein	in progress
A7ZSG4	YP_001464743.1	EcE24377A_3754	Escherichia coli E24377A	CLSK905348	23	1041	–	SBP_bac_3	ABC­type importer, periplasmic binding protein	in progress
B1X887	YP_001731131.1	ECDH10B_2348	Escherichia coli str. K-12 substr. DH10B	CLSK880325	20	322	–	–	ABC­type importer, periplasmic binding protein	in progress
P77269	NP_417043.1	b2548 (yphF)	Escherichia coli str. K-12 substr. MG1655	CLSK880430	35	494	–	–	ABC­type importer, periplasmic binding protein	in progress
Q46863	NP_417492.1	b3020 (ygiS)	Escherichia coli str. K-12 substr. MG1655	PRK09755	24	3892	–	–	ABC­type importer, periplasmic binding protein	in progress
P76042	NP_415826.1	b1310 (ycjN)	Escherichia coli str. K-12 substr. MG1655	CLSK880923	37	522	–	–	ABC­type importer, periplasmic binding protein	in progress
P0A8M6	NP_416511.4	b2007 (yeeX)	Escherichia coli str. K-12 substr. MG1655	PRK05423	126	124	DUF496	–	GAP (GTPase activating protein)-like protein	in progress
P46837	NP_417866.4	b3407 (yhgF)	Escherichia coli str. K-12 substr. MG1655	CLSK862831	86	2070	–	S1; Tex_N	RNA binding and RNA nuclease	in progress
P0AAS7	NP_415061.2	b0528 (ybcJ)	Escherichia coli str. K-12 substr. MG1655	PRK11507	63	166	–	–	RNA binding and RNA nuclease	in progress
P77328	NP_415046.4	b0513 (ybbY)	Escherichia coli str. K-12 substr. MG1655	PRK11412	44	99	–	Xan_ur_permease	Nucleobase permease	in progress
Q46817	YP_026186.1	b4464 (ygfQ)	Escherichia coli str. K-12 substr. MG1655	CLSK870037	172	1068	–	Xan_ur_permease	Nucleobase permease	in progress
Q46821	NP_417364.2	b2888 (uacT)	Escherichia coli str. K-12 substr. MG1655	CLSK880522	37	1272	–	Xan_ur_permease	Nucleobase permease	in progress
P31440	NP_418120.2	b3664 (yicO)	Escherichia coli str. K-12 substr. MG1655	CLSK2393909	30	1071	–	Xan_ur_permease	Nucleobase permease	in progress
P0AF52	NP_418488.1	b4064 (yjcD)	Escherichia coli str. K-12 substr. MG1655	CLSK870037	172	1070	–	Xan_ur_permease	Nucleobase permease	in progress
P64614	NP_417705.2	b3238 (yhcN)	Escherichia coli str. K-12 substr. MG1655	CLSK880623	99	110	DUF1471	–	Periplasmic signal transduction protein	in progress
P0AB40	NP_415630.1	b1112 (bhsA)	Escherichia coli str. K-12 substr. MG1655	CLSK879955	59	189	DUF1471	–	Periplasmic signal transduction protein	in progress
P39297	NP_418610.4	b4189 (bsmA)	Escherichia coli str. K-12 substr. MG1655	CLSK888460	80	78	DUF1471	–	Periplasmic signal transduction protein	in progress
P0AAX6	NP_415327.2	b0806 (mcbA)	Escherichia coli str. K-12 substr. MG1655	CLSK879771	39	157	DUF1471	–	Periplasmic signal transduction protein	in progress
P75694	NP_414863.1	b0329 (yahO)	Escherichia coli str. K-12 substr. MG1655	PRK09929	49	53	DUF1471	–	Periplasmic signal transduction protein	in progress
P0AAX3	NP_415323.1	b0802 (ybiJ)	Escherichia coli str. K-12 substr. MG1655	PRK10259	53	236	DUF1471	–	Periplasmic signal transduction protein	in progress
P76177	NP_416121.1	b1604 (ydgH)	Escherichia coli str. K-12 substr. MG1655	CLSK880144	87	86	DUF1471	–	Periplasmic signal transduction protein	in progress
P0AF82	NP_418609.4	b4188 (yjfN)	Escherichia coli str. K-12 substr. MG1655	CLSK880863	37	66	DUF1471	–	Periplasmic signal transduction protein	in progress
P0AF86	NP_418620.1	b4199 (yjfY)	Escherichia coli str. K-12 substr. MG1655	CLSK880864	56	60	DUF1471	–	Periplasmic signal transduction protein	in progress
P75687	NP_414837.2	b0303 (ykgI)	Escherichia coli str. K-12 substr. MG1655	CLSK879629	43	42	DUF1471	–	Periplasmic signal transduction protein	in progress
P0AGK4	NP_417647.1	b3180 (yhbY)	Escherichia coli str. K-12 substr. MG1655	PRK10343	58	486	–	–	rRNA processing	in progress
P0A8X0	NP_418655.1	b4234 (yjgA)	Escherichia coli str. K-12 substr. MG1655	PRK05255	246	287	DUF615	–	rRNA processing	in progress
P0A8H6	NP_418302.1	b3866 (yihI)	Escherichia coli str. K-12 substr. MG1655	PRK05244	137	101	DUF414	–	GAP-like protein	in progress
P25536	NP_417714.1	b3248 (yhdE)	Escherichia coli str. K-12 substr. MG1655	PRK00032	119	1079	–	Maf	Maf phosphohydrolase	confirmed
P0A729	NP_415605.2	b1087 (yceF)	Escherichia coli str. K-12 substr. MG1655	PRK00884	90	1053	–	Maf	Maf phosphohydrolase	in progress
P0ACJ5	NP_414981.4	b0447 (ybaO)	Escherichia coli str. K-12 substr. MG1655	CLSK879671	39	2500	–	–	Transcriptional regulator	in progress
A6H1V6	YP_001297131.1	FP2274	Flavobacterium psychrophilum JIP02/86	CLSK976121	4	894	–	DNA_methylase	DNA methyltransferase M.FpsJI modifying Cm5CGG	confirmed
A6H1V5	YP_001297130.1	FP2273	Flavobacterium psychrophilum JIP02/86	CLSK822567	7	8	–	–	Restriction endonuclease FpsJI, cleaves C/CGG	confirmed
A8L234	YP_001509600.1	Franean1_5336	Frankia sp. EAN1pec	CLSK2307911	5	11	–	–	Type IV restriction endonuclease FspEI, recognizes m5CC	confirmed
D0LTI7	YP_003265775.1	Hoch_1324	Haliangium ochraceum DSM 14365	–	0	108	–	–	Type IV restriction endonuclease HocMrrP	no activity observed
Q9HNR6	NP_280674.1	VNG1980C	Halobacterium sp. NRC-1	PRK02135	53	35	DUF358	–	Pseudouridine methyltransferase	confirmed
E4NWR5	YP_004038432.1	Hbor_37800	Halogeometricum borinquense DSM 11551	–	0	114	–	–	Methyltransferase	no activity observed
O25465	NP_207566.1	HP0773	Helicobacter pylori 26695	CLSK872443	31	557	–	–	2-nitropropane dioxygenase	in progress
O25838	NP_208032.1	HP1240	Helicobacter pylori 26695	PRK04056	24	65	–	Maf	Maf phosphohydrolase	in progress
O25046	NP_207065.1	HP0267	Helicobacter pylori 26695	PRK08418	25	156	–	Amidohydro_1	Adenine amidohydrolase	in progress
O25080	NP_207108.1	HP0310	Helicobacter pylori 26695	CLSK865125	45	444	–	–	Acetyl esterase	confirmed
O25492	NP_207605.1	HP0812	Helicobacter pylori 26695	CLSK872452	22	89	DUF185	DUF185	Dihydrodipicolinate reductase	in progress
O25613	NP_207751.1	HP0959	Helicobacter pylori 26695	CLSK872475	8	307	–	NIF3	GTP cyclohydrolase	in progress
O25483	NP_207596.1	HP0803	Helicobacter pylori 26695	CLSK496218	9	36	–	–	GTP cyclohydrolase	in progress
O25734	NP_207897.1	HP1106	Helicobacter pylori 26695	CLSK496089	16	15	–	–	Adenylosuccinate lyase	in progress
O25199	NP_207250.1	HP0452	Helicobacter pylori 26695	CLSK2393104	2	87	–	–	RNA endonuclease	no activity observed
O25113	NP_207144.1	HP0346	Helicobacter pylori 26695	CLSK496779	6	8	–	–	RNA endonuclease	in progress
O24961	NP_206949.1	HP0150	Helicobacter pylori 26695	CLSK495886	8	6	–	–	Pyruvate dehydrogenase	in progress
O25711	NP_207870.1	HP1079	Helicobacter pylori 26695	CLSK510467	5	27	–	–	ATPase/GTPase linked to cation transport	in progress
O24976	NP_206969.1	HP0170	Helicobacter pylori 26695	CLSK872291	23	22	–	–	Xanthine dehydrogenase	in progress
O25683	NP_207832.1	HP1042	Helicobacter pylori 26695	CLSK872354	25	30	–	DHHA1; DHH	Phosphoesterase	in progress
O25681	NP_207827.1	HP1037	Helicobacter pylori 26695	CLSK872355	19	1777	–	Creatinase_N; Peptidase_M24	Aminopeptidase	confirmed
O26093	NP_208364.1	HP1573	Helicobacter pylori 26695	CLSK872593	8	1452	–	TatD_DNase	DNA exonuclease	no activity observed
O25427	NP_207521.1	HP0727	Helicobacter pylori 26695	CLSK872423	25	1254	–	Dus	Transcriptional regulator	in progress
A8YW66	YP_001576608.1	lhv_0031	Lactobacillus helveticus DPC 4571	CLSK903608	7	11	–	–	Type IV restriction endonuclease LheDORF31P	no activity observed
Q5ZW53	YP_095265.1	lpg1234	Legionella pneumophila	CLSK2307911	5	12	–	–	Type IV restriction endonuclease LpnPI, recognizes Cm5CDG	confirmed
Q6LYT7	NP_988020.1	MMP0900	Methanococcus maripaludis S2	CLSK876048	9	253	–	Rhodanese	2-selenouridine formation	confirmed
Q6LYT8	NP_988019.1	MMP0899	Methanococcus maripaludis S2	CLSK876049	9	74	–	–	2-selenouridine formation	confirmed
Q8PYE2	NP_632944.1	MM_0920	Methanosarcina mazei Go1	CLSK812024	5	192	–	NUDIX	NUDIX hydrolase	in progress
B0UKZ8	YP_001768429.1	M446_1490	Methylobacterium sp. 4-46	CLSK886518	5	208	–	–	T•G specific endonuclease	no activity observed
E8N968	YP_004224384.1	MTES_1540	Microbacterium testaceum StLB037	–	0	5	–	–	Type IV restriction endonuclease Mte37I, hmC-specific	confirmed
			Microcystis aeruginosa						Restriction endonuclease/methyltransferase	in progress
			Microcystis aeruginosa						Restriction endonuclease/methyltransferase	in progress
P96416	NP_214747.1	Rv0233	Mycobacterium tuberculosis H37Rv	PRK08326	42	64	–	Ribonuc_red_sm	Ribonucleotide reductase	in progress
A1TFU0	YP_956046.1	Mvan_5269	Mycobacterium vanbaalenii PYR-1	CLSK872199	39	781	–	–	2-nitropropane dioxygenase	in progress
A2BPK4	YP_001008822.1	A9601_04271	Prochlorococcus marinus str. AS9601	CLSK943043	4	219	–	–	T•G specific endonuclease	no activity observed
D7GHR1	YP_003687087.1	PFREUD_01180	Propionibacterium freudenreichii	CLSK3091083	5	5	–	–	Type IV restriction endonuclease PfrCI, hmC-specific	confirmed
Q15VR7	YP_661075.1	Patl_1499	Pseudoalteromonas atlantica T6c	CLSK903661	5	5	–	–	Type IV restriction endonuclease PatTI, hmC-specific	confirmed
Q9I4V0	NP_249715.1	PA1024	Pseudomonas aeruginosa PAO1	CLSK2297751	4	525	–	–	2-nitropropane dioxygenase	in progress
Q9I5R1	NP_249351.1	PA0660	Pseudomonas aeruginosa PAO1	CLSK866021	14	382	–	–	2-nitropropane dioxygenase	in progress
Q9HX03	NP_252713.1	PA4024	Pseudomonas aeruginosa PAO1	CLSK861917	228	228	–	–	2-nitropropane dioxygenase	in progress
Q7LX22	NP_560564.1	PAE3199	Pyrobaculum aerophilum str. IM2	CLSK811317	3	1759	–	HhH-GPD; EndIII_4Fe-2S	T•G specific glycosylase	no activity observed
A3MSP1	YP_001055124.1	Pcal_0221	Pyrobaculum calidifontis JCM 11548	CLSK631190	5	4	–	GTP_cyclohydroI	Involved in formation of archaeosine from preQ0	confirmed
Q471K6	YP_295771.1	Reut_A1561	Ralstonia eutropha JMP134	CLSK872199	39	311	–	–	2-nitropropane dioxygenase	in progress
Q46R25	YP_299253.1	Reut_B5061	Ralstonia eutropha JMP134	CLSK878064	58	254	–	–	2-nitropropane dioxygenase	in progress
Q46V67	YP_297811.1	Reut_B3609	Ralstonia eutropha JMP134	CLSK2309775	8	910	–	–	2-nitropropane dioxygenase	in progress
Q1LJH5	YP_584970.1	Rmet_2828	Ralstonia metallidurans CH34	CLSK937278	3	42	–	–	Type IV restriction endonuclease RmeAORF2828P	no activity observed
Q3J3Q8	YP_352477.1	RSP_2415	Rhodobacter sphaeroides 2.4.1	CLSK840964	5	413	DUF407; DUF404	–	Glutathionylspermidine synthase	in progress
Q219B4	YP_531341.1	RPC_1460	Rhodopseudomonas palustris BisB18	CLSK721183	2	129	–	–	Restriction endonuclease RpaBI, cleaves CCCGCAG(20/18)	confirmed
Q6N4G1	NP_948715.1	RPA3376	Rhodopseudomonas palustris CGA009	CLSK359350	2	89	–	–	Restriction endonuclease RpaI, cleaves GTYGGAG(11/9)	confirmed
E3H4U6	YP_003982999.1	HMPREF0733_10107	Rothia dentocariosa ATCC 17931	–	0	99	–	–	Restriction endonuclease/methyltransferase RdeGBI, recognizes CCGCAG	confirmed
E3H1D0	YP_003983491.1	HMPREF0733_10599	Rothia dentocariosa ATCC 17931	–	0	30	–	–	Restriction endonuclease RdeGBIII, cleaves R(9/11)TGRYCA(9/11)	confirmed
E3H3F9	YP_003983855.1	HMPREF0733_10964	Rothia dentocariosa ATCC 17931	–	0	103	–	–	Restriction endonuclease/methyltransferase RdeGBII, recognizes ACCCAG	confirmed
A4F7B2	YP_001102862.1	SACE_0591	Saccharopolyspora erythraea NRRL 2338	PRK08326	42	82	–	Ribonuc_red_sm	Ribonucleotide reductase	in progress
P58627	NP_460159.1	STM1189	Salmonella enterica subsp. enterica serovar Typhimurium str. LT2	PRK00884	90	1064	–	Maf	Maf phosphohydrolase	in progress
A8H6T6	YP_001502808.1	Spea_2956	Shewanella pealeana ATCC 700345	CLSK903661	5	4	–	–	Type IV restriction endonuclease SpeAI, hmC-specific	confirmed
A8H9C2	YP_001503694.1	Spea_3849	Shewanella pealeana ATCC 700345	CLSK903608	7	11	–	–	Type IV restriction endonuclease SpeAORF3849P	no activity observed
F2F0D5	–	SSIL_0822	Solibacillus silvestris StLB046	–	0	5	–	–	Type IV restriction endonuclease Ssi46I, hmC-specific	confirmed
D7A4P1	YP_003692558.1	Snov_0606	Starkeya novella DSM 506	–	0	119	–	–	Restriction endonuclease Sno506I, recognizes GGCCGAG	confirmed
D1AWC1	YP_003305474.1	Smon_0101	Streptobacillus moniliformis DSM 12112	–	0	7	–	–	Restriction endonuclease SmoLI, cleaves C/CGG	confirmed
–	–	Smon_0102	Streptobacillus moniliformis DSM 12112	–	0	745	–	–	DNA methyltransferase M.SmoLIP modifying CCGG	no activity observed
			Streptobacillus moniliformis DSM 12112						Multisubunit restriction/modification system	in progress
Q981C9	NP_341593.1	SSO0016	Sulfolobus solfataricus P2	CLSK883593	11	642	–	–	Archaeosine biosynthesis	confirmed
Q30Q89	YP_394077.1	Suden_1565	Sulfurimonas denitrificans DSM 1251	CLSK918520	8	963	–	DNA_methylase	DNA methyltransferase M.SdeAIII, recognizes CCNGG	confirmed
Q30Q91	YP_394075.1	Suden_1563	Sulfurimonas denitrificans DSM 1251	CLSK942922	3	2	–	–	Restriction endonuclease SdeAII, cleaves /CCNGG	confirmed
Q9HJT3	NP_394339.1	Ta0880	Thermoplasma acidophilum DSM 1728	CLSK227765	3	188	–	Pfkb	Ribokinase family sugar kinase	confirmed
B1YBZ5	YP_001793825.1	Tneu_0431	Thermoproteus neutrophilus V24Sta	CLSK811317	3	1531	–	HhH-GPD; EndIII_4Fe-2S	T•G specific glycosylase	no activity observed
Q9WYS2	NP_228251.1	TM0441	Thermotoga maritima MSB8	CLSK795163	4	16799	–	adh_short	Short-chain dehydrogenase/reductase	confirmed
Q9WZ12	NP_228352.1	TM0542	Thermotoga maritima MSB8	CLSK875209	6	1115	–	malic; Malic_M	Malate dehydrogenase	confirmed
Q9WYS1	NP_228250.1	TM0440	Thermotoga maritima MSB8	CLSK875144	16	15	–	–	Tagaturonate/fructuronate epimerase	confirmed
Q9X1P2	NP_229356.1	TM1556	Thermotoga maritima MSB8	PRK14363	5	1056	–	Maf	Maf phosphohydrolase	in progress
D1BQQ9	YP_003311152.1	Vpar_0184	Veillonella parvula DSM 2008	–	0	702	–	–	Type IV restriction endonuclease Vpa2008ORF184P	no activity observed
Q8D477	NP_763323.1	VV2_1434	Vibrio vulnificus CMCP6	PRK02135	53	47	DUF358	–	Psi methyltransferase	no activity observed
F0NXA3	YP_004237455.1	Weevi_0153	Weeksella virosa DSM 16922	–	0	102	–	–	Restriction endonuclease WviI, cleaves CACRAG(21/19)	confirmed
Q8P4X5	NP_638923.1	XCC3577	Xanthomonas campestris pv. campestris str. ATCC 33913	CLSK903608	7	11	–	–	Type IV restriction endonuclease XcaCORF3577P	no activity observed
TOTALS	140				3242	67798	8	28
